# Supplementary material for: Hypermethylated PCDHGB7 as a universal cancer only marker and its application in early cervical cancer screening
Source: Clin Transl Med. 2021 Jun 20;11(6):e457. doi: 10.1002/ctm2.457 (PMC8214855; doi:10.1002/ctm2.457)
Supplement: Supplementary file 2 — TableS1‐S2 [file CTM2-11-e457-s001.xlsx]

## Sheet: TableS1
Cancer Type	Ctrl No.	Cancer No.	AUC	SEa	95% CIb	P-value
Biliary Cancer (BilC)	14	40	0.98	0.0184	0.9443 to 1.016	<0.0001
Breast Cancer (BreC)	50	100	0.94	0.0201	0.8976 to 0.9764	<0.0001
Cervical Cancer (CerC)	25	20	0.94	0.0411	0.8634 to 1.025	<0.0001
Colorectal cancer (ColC)	16	31	0.91	0.0422	0.8246 to 0.9899	<0.0001
Esophagus Cancer (EsoC)	16	16	0.99	0.0142	0.9605 to 1.016	<0.0001
Gastric Cancer (GasC)	10	25	0.95	0.0388	0.8719 to 1.024	<0.0001
Head and Neck Cancer (HANC)	10	11	0.95	0.0499	0.8477 to 1.043	0.0006
Kidney Cancer (KidC)	6	15	0.93	0.0644	0.8071 to 1.06	0.0024
Leukemia (Leuk)	21	25	0.85	0.0629	0.7281 to 0.9747	<0.0001
Liver Cancer (LivC)	28	29	0.87	0.0574	0.7571 to 0.9819	<0.0001
Lung Cancer (LunC)	24	25	0.93	0.0355	0.8605 to 0.9995	<0.0001
Pancreatic Cancer (PanC)	22	22	0.93	0.0421	0.8452 to 1.01	<0.0001
Urothelial Cancer (UroC)	42	84	0.86	0.0318	0.7976 to 0.9221	<0.0001
Total number	284	443
a: SE, standard error. b: CI, confidence interval.

## Sheet: TableS2
Group	Primary Tissue/FFPE (n=86)			Discovery Set			Validation Set			Vaginal Secretion (n=273)
				Cervical Smear (n=404)			Cervical Smear (n=81)
	NO.	Age	Methylation (%)	NO.	Age	Methylation (ΔCt)	NO.	Age	Methylation (ΔCt)	NO.	Age	Methylation (ΔCt)
Negative (n=186)	25	41.20±10.13	11.06±0.17	91	41.52±10.4	5.49±1.00	39	38.83±11.64	5.40±1.86	31	37.05±8.27	5.14±0.98
LSIL (n=240)	12	43.11±10.34	11.20±0.23	120	43.33±9.63	5.16±1.34	14	40.38±9.23	4.56±1.15	94	46.40±10.25	5.39±1.08
HSIL (n=353)	29	46.59±11.27	27.37±0.77	168	45.76±11.06	2.94±1.91	19	44.60±8.18	1.90±2.44	137	47.81±8.59	3.99±1.94
Cervical Cancer (n=65)	20	55.89±11.76	58.37±1.52	25	46.38±10.92	1.58±1.66	9	47.33±16.55	0.97±1.45	11	56.86±12.01	2.71±1.72
FFPE, formalin-fixed and paraffin-embedded tissue; NO., number; LSIL, low-grade squamous intraepithelial lesion; HSIL, high-grade squamous intraepithelial lesion. Methylation (%) indicates methylation level measured by Bisulfite Pyrosequencing, while methylation (ΔCt) indicates methylation level measured by MSRE-qPCR (See methods). Both methylation levels are presented as mean value ± SD.
